# Supplementary material for: A FoxO–Autophagy–Lipid Mobilization Axis Regulates Fat Body Remodeling During Honeybee Metamorphosis
Source: Insects. 2026 Jul 1;17(7):684. doi: 10.3390/insects17070684 (PMC13410173; doi:10.3390/insects17070684)
Supplement: Supplementary file 1 [file insects-17-00684-s001.zip]

Archive with 2 entries (2 files):
- Supplementary.pdf
- Table S1..xlsx
