# Supplementary material for: A FoxO–Autophagy–Lipid Mobilization Axis Regulates Fat Body Remodeling During Honeybee Metamorphosis
Source: Insects. 2026 Jul 1;17(7):684. doi: 10.3390/insects17070684 (PMC13410173; doi:10.3390/insects17070684)
Supplement: Supplementary file 1 [file insects-17-00684-s001.zip › Table S1..xlsx]

## Sheet: Sheet1
Table S5 The primer sequences used for qPCR and dsRNA
Gene	Application	Sequence (5′-3′)
FoxO-F	qRT-PCR	CGCCGCCTCAACATGGTTCTC
FoxO-R		CAACCGTTCATCTGGAGCACTGG
Dib-F		GGACATTGTGGGCATGGCTT
Dib-R		TGTGTGGCTTCGATCCTCAATT
Phm-F		ATCCGCAACTGATACGCCAATCG
Phm-R		TCCTCTGATCCTTCCACTGTTCCC
Nvd-F		CGTTCCTCATGCCTCTTCACCAC
Nvd-R		ACCACGTCGTTCCAACTGTTCAC
Shd-F		CGCATCGCAGACATCAAGAATCG
Shd-R		ACTTTCGCTAGTTGCTACCGCTAC
Sad-F		TCATCCGCCGTAACTCCAGGTATC
Sad-R		GCTACCCGAAGATCGTGCCATG
ECRA-F		GAAGTGTTTGACGGTCGGGATGAG
ECRA-R		GCCTTCTTCTCCTTCCGCTTCAC
USP-F		CACTGGACATGAAGCCCGACAC
USP-R		AGGGTGCGACTGCTTTGTTCTG
E74-F		ACGAGAAGGAAGTGGTGGTAGGTG
E74-R		GTGATGGTGATGGTGGTGGTGATG
E75-F		ACGAGTAGTACGAGCACGAGTCC
E75-R		ACTGTCCGCTATGTCCACCTGTAG
E93-F		ACGACGACGACGACGACTACG
E93-R		GCGGTGGATTGGAGATGGTGATG
Br-c-F		GGTCAGCCATAAGAGCCAGTATCAC
Br-c-R		CCATCGGTGTCTGCCAATACTTCG
Atg1-F		CGCTGTGGTCTTCAGAGGTAGAC
Atg1-R		GGTTGTGGACAAGCCTTACCAC
Atg2-F		GGTGTGTCAGGGCCAAAGGTAG
Atg2-R		CACCACCTTCTTCTACACATGTGG
Atg4-F		GGTTGGGGTTGTATGTTAAG
Atg4-R		CACTTCATTTCCGACACATCC
Atg5-F		GTGACAGTAAGCAAGAACATG
Atg5-R		GACCTTCTTCATTGACAGG
Atg9-F		CGAAAGGAGGAAGGTCGAGGGTG
Atg9-R		GTGTCCATACACATTCTCATCGC
Atg12-F		CGAAGATGCATCTGCCAGTT
Atg12-R		CAATAATCTTGACTGACAGACCAC
Atg13-F		TTGTGCAGTCGAGGTCAGGTG
Atg13-R		GTCCCCACTGGTGTACACAAC
lipase-1-F		GTGATGGCCAGTGAACGACCGC
lipase-1-R		ACATCCTGAGGACTAGACAACC
lipase-2-F		GGAAGGGCATTAGATGCAGGATACG
lipase-2-R		CCAAGAGCCACCTGCCGGGATA
ahkr-F		GCACCTTGCGATCGCTGATCTAC
ahkr-R		CGTGACACACTGTGAATACCATG
FAS-F		GGTGTTCACGCCAAACAGGCTCACG
FAS-R		CATATCCTTTACCATCAGCATC
ACC-F		CCGCGAAAGATTCGTCACCGGCCC
ACC-R		CGATGTCTACGATCAGCTCGACG
PTEN-F		CCCACTGCCACAGAAGCCCT
PTEN-R		GGTCCGAGACTAGCCAGCGATCC
β-actin -F		TTATATGCCAACACTGTCCTTT
β-actin-R		AGAATTGATCCACCAATCCA
dsFoxO-F	RNA interference	TAATACGACTCACTATAGGGCGATACCCTCGTTCTGCACTCGC
dsFoxO-R		TAATACGACTCACTATAGGGCGAAACGAACATGATGGACTCGGTGC
GFP-F		TAATACGACTCACTATAGGGCGAAGTGGAGAGGGTGAAGGTGA
GFP-R		TAATACGACTCACTATAGGGCGAGGTAAAAGGACAGGGCCATC
Underlined sequences indicate the T7 adaptor; F, forward primer; R, reverse primer
